# Supplementary material for: Distinct nucleotide patterns among three subgenomes of bread wheat and their potential origins during domestication after allopolyploidization
Source: BMC Biol. 2020 Dec 2;18:188. doi: 10.1186/s12915-020-00917-x (PMC7713161; doi:10.1186/s12915-020-00917-x)
Supplement: Supplementary file 2 — Additional file 2: Table S1. The comparison of [AT] values across ploymorphic sites among bread wheat and its wild progenitors. Table S2. Expression of candidate genes within qATD-3A and qATD-7D. [file 12915_2020_917_MOESM2_ESM.xlsx]

## Sheet: Table S1
Table S1. The comparison of [AT] values across ploymorphic sites among bread wheat and its wild progenitors.
Population	N	[AT] value of A subgenome
		a	b	c
Wild emmer	20	0.363792
Durum	5		0.427684
Bread wheat landrace-east	15		0.431909
Bread wheat landrace-west	14		0.43586	0.43586
Bread wheat variety	34			0.441734
Population	N	[AT] value of B subgenome
		a	b	c
Wild emmer	20	0.353207
Durum	5		0.412443
Bread wheat landrace-east	15		0.420561	0.420561
Bread wheat landrace-west	14			0.423317
Bread wheat variety	34			0.428071
Population	N	[AT] value of D subgenome
		a	b	c	d
Ae. tauschii	5	0.393535
Bread wheat landrace-east	15		0.50728
Bread wheat landrace-west	14			0.510901
Bread wheat variety	34				0.516774
Different letters indicate significant differences (p < 0.05) detected by Duncan’s test.

## Sheet: Tabel S2
Table S2. Expression of candidate genes within qATD-3A and qATD-7D.
QTL	ID	Description	Root_duplicate_1	Root_duplicate_2	Leaf_duplicate_1	Leaf_deplicate_2
qATD-3A	TraesCS3A02G295000	Polyketide cyclase / dehydrase and lipid transport protein	6.95	3.24	3.7	1.2
	TraesCS3A02G295900	Ubiquitin carboxyl-terminal hydrolase 12	16.15	7.61	8.33	1.83
	TraesCS3A02G296100	Mal d 1-associated protein G	9	8.37	11.04	4.16
	TraesCS3A02G296400	Copper transporter 1	14.86	4.56	28.39	1.34
	TraesCS3A02G296500	ABC transporter I family member 10	2.53	1.91	5.89	1.61
	TraesCS3A02G296700	F-box family protein-like	5.27	6.42	3.54	2.49
	TraesCS3A02G297400	O-acyltransferase (WSD1-like) family protein	1.1	1.44	1.9	3.62
	TraesCS3A02G297500	Protein PLASTID TRANSCRIPTIONALLY ACTIVE 12, chloroplastic	2.41	1.92	22.47	4.75
	TraesCS3A02G297700	Lipoyl synthase, chloroplastic	2.36	1.86	3.38	1.35
	TraesCS3A02G298300	Protein PAT1 homolog	12.91	6.67	12.15	4.02
	TraesCS3A02G298800	NPR3	9.52	8.54	9.22	5.85
	TraesCS3A02G299000	Tunicamycin induced protein	2.5	4.31	17.03	6.88
	TraesCS3A02G299200	little nuclei4	9.4	4.91	6.35	2.11
	TraesCS3A02G299500	CSLC12	15.45	9.2	3.5	1.08
	TraesCS3A02G299900	BSD domain containing protein	14.12	12.07	9.94	3.28
	TraesCS3A02G300800	Nucleic acid binding protein	4.04	3.01	2.89	1.31
	TraesCS3A02G301500	Isopentenyl phosphate kinase	5.49	3.79	4.65	2.18
	TraesCS3A02G301800	Chorismate mutase 1, chloroplastic	12.55	8.52	7.58	2.52
	TraesCS3A02G302100	Glutathione S-transferase F12	419.14	423.32	88.23	14.67
	TraesCS3A02G302200	Receptor-like protein kinase	14.27	15.02	12.2	7.53
	TraesCS3A02G302400	PLASMODESMATA CALLOSE-BINDING PROTEIN 4	13.8	17.04	2.38	1.64
	TraesCS3A02G302600	Exocyst subunit exo70 family protein E1	3.53	2.74	9.89	3.55
	TraesCS3A02G302700	GDPD5	6.79	3.24	5.98	1.37
	TraesCS3A02G302800	tRNA (guanine-N(1)-)-methyltransferase G	44.45	31.41	17.21	11.15
	TraesCS3A02G303100	Endonuclease MutS2	11.51	7.82	7.09	2.75
	TraesCS3A02G303200	RGP1	202.99	161.42	5.39	3.6
	TraesCS3A02G303400	Mitochondrial import inner membrane translocase subunit TIM50	8.05	5.28	3.9	1
	TraesCS3A02G303600	SDP1	3.71	2.93	1.93	1.29
	TraesCS3A02G303700	50S ribosomal protein L33	12.8	10.55	5.37	1.59
	TraesCS3A02G303800	Disease resistance protein (TIR-NBS class)	7.13	3.42	1.92	1.14
	TraesCS3A02G304300	Ribosomal protein S24/S35, mitochondrial	9.97	7.9	3.56	1.2
	TraesCS3A02G304600	AMP-dependent synthetase and ligase family protein	5.62	3.07	5.32	2.7
qATD-7D	TraesCS7D02G032500	DNA topoisomerase-like protein G	22.35	36.54	5.66	3.45
	TraesCS7D02G032700	Transcription factor SRM1	1.46	4.96	19.25	15.62
	TraesCS7D02G032800	Chaperonin 60 subunit beta 2, chloroplastic	51.17	31.32	123.6	14.06
	TraesCS7D02G036100	ICU9	27.27	18.21	8.88	3.36
	TraesCS7D02G036800	Protein SRC2 homolog	1.91	1.11	11.99	3.73
	TraesCS7D02G038800	BnaC09g40750D protein	13.99	11.92	3.41	1
	TraesCS7D02G039400	WD40-repeat-containing domain-containing protein	6.15	9.54	5.32	2.94
	TraesCS7D02G039500	Phosphoglucan, water dikinase, chloroplastic	4.3	2.54	15.66	4.81
	TraesCS7D02G039600	Haloacid dehalogenase-like hydrolase domain-containing protein 3	2.39	1.73	5.16	2.23
